# Supplementary material for: A Preliminary Investigation of Embedding In Vitro HepaRG Spheroids into Recombinant Human Collagen Type I for the Promotion of Liver Differentiation
Source: Polymers (Basel). 2022 May 9;14(9):1923. doi: 10.3390/polym14091923 (PMC9103061; doi:10.3390/polym14091923)
Supplement: Supplementary file 1 [file polymers-14-01923-s001.zip]

Archive with 1 entries (1 files):
- polymers-1709817-supplementary.pdf
